# Supplementary material for: The Unique Sympatric Population of Uzzell’s Lizard (Darevskia uzzelli, Lacertidae, Squamata) Reveals Clonal Diversity and Urgent Conservation Value
Source: Animals (Basel). 2026 Jul 9;16(14):2140. doi: 10.3390/ani16142140 (PMC13403777; doi:10.3390/ani16142140)
Supplement: Supplementary file 1 [file animals-16-02140-s001.zip › TableS1.xlsx]

## Sheet: Sheet2
#coll	species	loc	status	svl	dors	ventf	vent	coll	gul	fold	fporL	fporR	FPOR	4toe	scsL	scsR	SCS	scgL	scgR	SCG	%scg	smL	smR	SM	mtL	mtR	MT	SL	PA	ptmL	ptmR	PTM	1v(on 10)	tibia	femur	rost+frns	trl	hl	pl	esd	hw	hh	mo	hul	rl	f4t	ffl	fl	tbl
1	D.uzzelli	Selim-Sar	ad	59.96	48	29	25	9	26	33	17	18	35	24	4	5	9	13	12	25	2	1	1	2	3	2	5	10	2	2	2	4	2.2	19	4	1	33.67	18.13	12.38	5.08	8.19	4.84	7.18	4.66	4.24	6.24	17.86	10.37	5.13
2	D.uzzelli	Selim-Sar	ad	51.46	54	27	24	10	28	36	18	19	37	23	5	5	10	11	11	22	2	1	1	2	3	2	5	9	2	2	3	5	2.2	19	4	1	26.44	16.33	11.42	5.05	7.25	4.5	7.04	4.84	4.34	5.25	16.89	9.99	5.22
3	D.uzzelli	Selim-Sar	ad	62.76	53	28	25	12	26	35	17	21	38	23	5	5	10	11	10	21	2	1	1	2	3	3	6	9	2	2	2	4	2.2	19	4	1	31.88	20.03	12.7	5.48	8.54	4.52	9.06	5.82	5.42	6.29	20.37	12.18	5.91
4	D.uzzelli	Selim-Sar	ad	66.11	53	28	25	10	26	35	19	19	38	24	5	5	10	12	11	23	1	2	2	4	3	2	5	10	2	3	3	6	2.2	20	4	1	35.01	20.24	13.1	5.61	8.94	4.19	8.6	5.52	5.14	6.67	19.68	12.19	5.67
5	D.uzzelli	Selim-Sar	ad	63.4	51	28	24	11	26	31	18	18	36	24	5	5	10	13	11	24	2	1	1	2	2	2	4	8	2	3	2	5	2.2		4	1	31.54	20.87	13.04	6.07	9.22	4.63	8.41	5.84	5.39	6.07	20.57	12.33	5.54
6	D.uzzelli	Selim-Sar	ad	65.89	54	28	25	12	26	32	17	17	34	25	5	5	10	10	12	22	1	1	1	2	3	3	6	9	2	2	3	5	2.2	19	4	1	33.7	21.17	13.28	5.48	9.8	4.83	8.14	5.09	5.43	6.8	20.08	12.25	6.08
7	D.uzzelli	Selim-Sar	ad	66.49	48	28	25	11	27	31	16	19	35	25	5	5	10	10	12	22	2	1	1	2	2	3	5	9	2	3	3	6	2.3	18	4	1	32.72	21.93	13.67	5.82	9.3	5.05	8.58	5.57	5.12	5.84	21.3	12.93	6.62
8	D.uzzelli	Selim-Sar	y	45.79	50	27	24	10	25	31	19	20	39	22	5	5	10	10	9	19	1	1	1	2	3	3	6	8	2	2	2	4	2.2	18	4	1	22.42	14.8	10.25	4.51	6.84	3.63	6.66	4.25	3.71	5.39	16.22	8.9	5.02
9	D.uzzelli	Selim-Sar	y	43.68	48	28	25	10	25	34	16	17	33	23	5	5	10	11	12	23	2	1	1	2	2	3	5	10	2	3	2	5	2.3	18	4	1	20.63	15.3	10.19	4.35	6.05	3.74	6.53	4.02	3.38	4.5	13.5	7.37	4.44
10	D.uzzelli	Selim-Sar	y	44.52				11	27	30	17	18	35	25	5	5	10	12	12	24	2	1	1	2	3	2	5	9	2	3	3	6	2.3	21	4	1	22.58	14.82	10.11	3.83	6.37	3.58	6.65	4.39	3.94	5.48	15.08	6.95	4.49
11	D.uzzelli	Selim-Sar	y	36.42	51	28	25	11	25	31	19	20	39	25	5	5	10	11	12	23	2	1	1	2	2	2	4	8	2	2	3	5	2.3	19	4	1	16.27	12.64	8.52	3.49	4.97	2.89	6.13	2.68	2.83	4.1	11.51	7.36	4.27
	D.uzzelli	Selim-Sar	y	37.56				10	28	32					5	5	10	12	10	22	1	1	1	2	2	3	5	12	2	3	2	5	2.2		4	1	18.42	13.11	8.66	3.51	5.58	2.71	5.6	3.95	4.11	3.87	12.16	5.17	3.08
201	D.uzzelli	Horosan-Agriorasi 28km	ad	64.2	55	27	24	13	27	34	21	20	41	27	5	6	11	11	9	20	1	2	2	4	3	4	7	9	2	3	3	6	2.6	25	3	1	34.61	19.47	12.43	5.49	7.97	5.44	8.98	4.56	5.82	7.92	17.14	7.85	7.9
202	D.uzzelli	Horosan-Agriorasi 28km	ad	59.62	54	26	23	10	27	32	19	20	39	26	6	6	12	11	13	24	2	1	1	2	2	2	4	8	2	3	3	6	2.2	24	4	1	31.92	19.24	13	5.66	7.25	4.94	8.91	5.35	5.92	7.62	18.21	7.09	8.29
203	D.uzzelli	Horosan-Agriorasi 28km	ad	58.01	53	27	24	12	26	32	17	18	35	24	6	6	12	10	10	20	1	1	1	2	3	3	6	10	2	3	3	6	2.8	22	4	1	30.11	18.82	12.02	5.16	7.49	4.78	7.91	5.75	5.71	8.25	16.26	6.82	7.05
204	D.uzzelli	Horosan-Agriorasi 28km	ad	60.97	55	27	24	11	28	33	20	20	40	26	6	6	12	10	10	20	1	2	2	4	3	3	6	10	2	3	3	6	2.5	24	4	1	31.97	19.24	12.16	5.21	7.84	4.72	8.41	5.2	5.59	7.53	16.57	7.24	7.25
205	D.uzzelli	Horosan-Agriorasi 28km	ad	60.87	52	26	24	11	28	35	19	19	38	23	6	6	12	11	10	21	2	1	1	2	3	3	6	8	2	3	2	5	2.3	25	4	1	29.18	20.29	12.75	5.39	7.57	4.41	7.99	5.23	5.48	8.1	17.04	7.53	7.97
206	D.uzzelli	Horosan-Agriorasi 28km	ad	58.64	55	25	22	10	27	35	19	20	39	25	6	6	12	10	11	21	1	2	1	3	2	3	5	9	2	3	3	6	2.4	25	4	1	29.73	18.56	12.31	5.38	7.52	4.95	8.47	5.67	5.12	8.1	17.26	7.88	6.67
207	D.uzzelli	Horosan-Agriorasi 28km	ad	60.4	53	26	23	12	28	34	18	19	37	27	6	6	12	12	12	24	2	2	2	4	3	3	6	8	2	3	3	6	2.7	28	5	1	34.76	18.81	12.08	4.88	7.79	4.85	7.56	4.48	5.47	7.24	18.58	7.11	7.2
208	D.uzzelli	Horosan-Agriorasi 28km	ad	62.2	55	25	23	12	27	34	17	20	37	23	6	6	12	12	11	23	2	2	2	4	3	3	6	9	2	2	3	5	3	29	4	1	32.3	19.93	12.44	5.49	7.99	4.83	7.89	4.74	5.7	7.83	17.17	7.12	7.41
209	D.uzzelli	Horosan-Agriorasi 28km	ad	61.14	56	25	23	13	27	34	18	20	38	26	6	6	12	11	11	22	1	2	2	4	3	3	6	8	2	3	3	6	2.4	28	5	1	34.49	18.78	12.61	5.55	7.59	4.37	7.3	4.49	5.85	7.2	17.42	7.01	7.53
210	D.uzzelli	Horosan-Agriorasi 28km	ad	57.86	54	26	23	13	29	34	21	21	42	26	7	6	13	11	12	23	2	3	3	6	3	3	6	10	2	3	2	5	2.5	28	4	1	30.3	17.81	12.49	5.45	7.25	4.32	7.74	4.9	4.98	7.45	16.39	6.78	5.93
211	D.uzzelli	Horosan-Agriorasi 28km	ad	53.96	51	26	24	12	27	35	19	19	38	26	6	6	12	11	11	22	2	2	1	3	2	2	4	9	2	3	3	6	2.4	28	5	1	29.58	17.54	11.57	4.49	6.89	4.4	6.92	4.52	5.06	6.76	17.07	6.46	6.57
212	D.uzzelli	Horosan-Agriorasi 28km	ad	49.6	53	25	24	13	28	35	20	19	39	24	6	6	12	12	13	25	2	2	3	5	3	3	6	8	2	3	3	6	2.7	27	4	1	25.26	17.73	11.55	5.3	7.07	3.96	7.84	5.48	4.96	7.04	14.87	6.37	6.67
213	D.uzzelli	Horosan-Agriorasi 28km	ad	50.46	56	27	24	12	28	34	20	21	41	26	6	6	12	12	10	22	1	2	2	4	3	3	6	8	2	3	3	6	2.3	28	5	1	24.42	17.86	11.3	4.17	6.75	3.55	6.76	4.17	4.85	7.29	14.65	6.13	6.47
214	D.uzzelli	Horosan-Agriorasi 28km	y	48.33	53	27	23	10	28	35	21	19	40	25	6	6	12	12	11	23	2	1	1	2	3	2	5	8	2	3	3	6	2.2	26	5	1	23.63	16.91	10.55	4.6	6.61	4.19	7.53	4.49	4.96	6.6	15.94	5.69	5.87
215	D.uzzelli	Horosan-Agriorasi 28km	y	44.2	56	26	23	11	28	33	21	21	42	25	6	6	12	12	12	24	1	3	3	6	3	3	6	10	2	3	4	7	2.5	26	4	1	20.77	15.23	10.25	3.95	5.89	3.28	6.94	3.91	4.51	6.99	14.61	5.47	4.89
216	D.uzzelli	Horosan-Agriorasi 28km	y	44.92	55	26	24	11	34	27	19	20	39	24	6	6	12	11	10	21	1	1	2	3	3	3	6	9	2	2	2	4	2.3	27	3	1	25.36	14.69	9.32	4.12	5.77	2.8	5.97	4.43	3.96	5.8	14.44	5.19	6.01
217	D.uzzelli	Horosan-Agriorasi 28km	y	44.47	55	25	22	11	35	28	20	20	40	25	6	6	12	13	13	26	2	2	3	5	3	3	6	8	2	4	4	8	2.7	27	4	1	22.77	15.44	10.3	4	5.88	3.6	7.5	3.88	4.66	5.91	14.41	4.83	6.23
218	D.uzzelli	Horosan-Agriorasi 28km	y	45.22	52	27	24	12	35	28	18	18	36	24	6	6	12	10	12	22	1	1	1	2	2	2	4	8	2	2	3	5	2.5	27	5	1	22.41	16.13	10.79	4.41	5.86	3.43	7.07	3.51	4.74	5.99	14.28	6.18	5.51
219	D.uzzelli	Horosan-Agriorasi 28km	y	39.45	51	26	23	11	35	29	20	21	41	25	6	6	12	12	11	23	2	2	2	4	3	3	6	8	2	3	3	6	2.4	26	5	1	18.4	13.49	8.42	4.09	5.04	3.01	6.23	3.9	3.12	5.38	11.18	4.59	5.22
220	D.uzzelli	Horosan-Agriorasi 28km	y	39.24	53	26	24	12	34	28	19	19	38	24	6	6	12	12	12	24	2	2	2	4	2	2	4	8	2	3	3	6	2.4	28	4	1	19.2	12.81	8.38	3.56	4.99	2.99	6.13	3.33	3.58	4.07	12.12	5.17	4.94
Yerevan	D.uzzelli	Jradzor	a	67.3	45	28	25	12	27		18	18		23	6	6		12	14		1	1	1		2	1			2	2	2		3	21	4		45.3	21	14.2		8.5	5
Moscow	D. uzzelli	Jradzor	a	64	46	27	24	12	27		18			24	7			12			1	1	1		1	1			2	2			3	20
[truncated: 17 more columns]
